# Supplementary material for: Men ask more questions than women at a scientific conference
Source: PLoS One. 2017 Oct 16;12(10):e0185534. doi: 10.1371/journal.pone.0185534 (PMC5643049; doi:10.1371/journal.pone.0185534)
Supplement: S2 File — Dataset used for the analysis. Columns include the session number, the gender of the chair, gender of the speaker, number of questions to that speaker from female audience members, number of questions to that speaker from: male audience members, female audience members under 50, male audience members under 50, the proportion of the audience that was male, the estimated and adjusted proportion of young audience members that were male. (TXT) [file pone.0185534.s003.txt]

"session_no" "chair_gender" "speaker_gender" "questions_female" "questions_male" "questions_u50_female" "questions_u50_male" "prop_audience_male" "prop_audience_male_adjusted"
1 "M" "F" 1 0 0 0 0.317 0.269
2 "M" "M" 1 3 1 3 0.37 0.328
3 "" "F" 1 3 1 2 0.358 0.315
3 "" "M" 0 4 0 4 0.358 0.315
4 "F" "" 5 2 5 2 0.403 0.365
5 "F" "F" 2 1 2 1 0.385 0.344
5 "F" "M" 1 0 1 0 0.385 0.344
6 "" "F" 2 3 NA NA 0.402 NA
6 "" "M" 2 5 NA NA 0.402 NA
7 "M" "" 5 4 5 3 0.38 0.339
8 "" "F" 2 5 NA NA 0.592 NA
8 "" "M" 2 2 NA NA 0.592 NA
9 "F" "F" 2 0 NA NA 0.494 NA
9 "F" "M" 2 4 NA NA 0.494 NA
10 "F" "F" 2 5 NA NA 0.527 NA
10 "F" "M" 0 7 NA NA 0.527 NA
11 "F" "" 2 2 1 1 0.348 0.303
11 "F" "F" 0 3 0 1 0.348 0.303
11 "F" "M" 1 2 0 0 0.348 0.303
12 "F" "F" 1 1 0 1 0.406 0.368
12 "F" "M" 2 1 1 0 0.406 0.368
13 "M" "" 3 0 2 0 0.312 0.264
13 "M" "F" 1 4 1 2 0.312 0.264
13 "M" "M" 0 1 0 1 0.312 0.264
14 "F" "F" 3 4 2 2 0.414 0.376
14 "F" "M" 0 1 0 1 0.414 0.376
15 "F" "" 1 3 0 0 0.52 0.494
15 "F" "F" 1 1 1 1 0.52 0.494
15 "F" "M" 0 2 0 0 0.52 0.494
16 "M" "F" 3 4 3 4 0.417 0.38
16 "M" "M" 1 1 1 1 0.417 0.38
17 "M" "F" 1 2 1 2 0.486 0.456
17 "M" "M" 2 3 2 3 0.486 0.456
18 "M" "F" 6 1 6 0 0.435 0.4
18 "M" "M" 1 1 1 1 0.435 0.4
19 "F" "F" 1 2 1 2 0.455 0.423
19 "F" "M" 3 7 3 7 0.455 0.423
20 "M" "F" 0 2 0 2 0.5 0.472
20 "M" "M" 4 4 NA NA 0.5 NA
21 "F" "" 4 8 NA NA 0.48 NA
22 "F" "" 2 3 NA NA 0.353 NA
22 "F" "M" 3 1 NA NA 0.353 NA
23 "M" "" 3 3 NA NA 0.395 NA
24 "F" "F" 1 1 NA NA 0.288 NA
24 "F" "M" 7 2 NA NA 0.288 NA
25 "M" "F" 1 3 NA NA 0.504 NA
25 "M" "M" 0 2 NA NA 0.504 NA
26 "F" "F" 5 7 5 6 0.303 0.253
26 "F" "M" 2 1 2 1 0.303 0.253
27 "M" "" 1 0 NA NA 0.286 NA
27 "M" "M" 4 1 NA NA 0.286 NA
28 "F" "M" 4 4 NA NA 0.479 NA
29 "M" "F" 5 3 5 2 0.411 0.374
29 "M" "M" 2 4 2 3 0.411 0.374
30 "M" "F" 1 0 1 0 0.489 0.46
30 "M" "M" 4 7 2 3 0.489 0.46
31 "M" "F" 1 1 1 1 0.542 0.519
31 "M" "M" 1 1 1 0 0.542 0.519
